# Supplementary material for: Amelioration of Alcoholic Hepatic Steatosis in a Rat Model via Consumption of Poly-γ-Glutamic Acid-Enriched Fermented Protaetia brevitarsis Larvae Using Bacillus subtilis
Source: Foods. 2025 Mar 3;14(5):861. doi: 10.3390/foods14050861 (PMC11899319; doi:10.3390/foods14050861)
Supplement: Supplementary file 1 [file foods-14-00861-s001.zip]

Archive with 1 entries (1 files):
- foods-3466321-supplementary.pdf
